# Supplementary material for: Synthesis, Molecular Electron Density Theory Study, Molecular Docking, and Pharmacological Evaluation of New Coumarin–Sulfonamide–Nitroindazolyl–Triazole Hybrids as Monoamine Oxidase Inhibitors
Source: Int J Mol Sci. 2024 Jun 20;25(12):6803. doi: 10.3390/ijms25126803 (PMC11203676; doi:10.3390/ijms25126803)
Supplement: Supplementary file 1 [file ijms-25-06803-s001.zip]

Archive with 1 entries (1 files):
- ijms-3041643-supplementary.pdf
